# Supplementary material for: Biosynthesis and Metabolism of Garlic Odor Compounds in Cultivated Chinese Chives (Allium tuberosum) and Wild Chinese Chives (Allium hookeri)
Source: Int J Mol Sci. 2022 Jun 24;23(13):7013. doi: 10.3390/ijms23137013 (PMC9266804; doi:10.3390/ijms23137013)
Supplement: Supplementary file 1 [file ijms-23-07013-s001.zip]

Archive with 2 entries (2 files):
- suplementary tables.xlsx
- supplementary figures.pdf
